# Supplementary material for: Comparative Metagenomic Analysis of Chicken Gut Microbial Community, Function, and Resistome to Evaluate Noninvasive and Cecal Sampling Resources
Source: Animals (Basel). 2021 Jun 9;11(6):1718. doi: 10.3390/ani11061718 (PMC8228302; doi:10.3390/ani11061718)
Supplement: Supplementary file 1 [file animals-11-01718-s001.zip]

Archive with 5 entries (5 files):
- FigureS3.pdf
- FigureS4.pdf
- Table S1-S6.xlsx
- figureS1.pdf
- FigureS2.pdf
