# Supplementary material for: Comparative Metagenomic Analysis of Chicken Gut Microbial Community, Function, and Resistome to Evaluate Noninvasive and Cecal Sampling Resources
Source: Animals (Basel). 2021 Jun 9;11(6):1718. doi: 10.3390/ani11061718 (PMC8228302; doi:10.3390/ani11061718)
Supplement: Supplementary file 1 [file animals-11-01718-s001.zip › Table S1-S6.xlsx]

## Sheet: Table S1
Supplement Table S1,quality control result of each samples.
Sample	RawData	CleanData (Mbp)	Clean_Q20	Clean_Q30	Clean_GC (%)	Effective	NonHostData (Mbp)
	(Mbp)		(%)	(%)		(%)
F1	6226.14	6200.35	97.8	93.52	52.08	99.586	6200.26
F2	6431.29	6423.34	97.63	92.69	37.14	99.876	6421.36
F3	6053.42	6030.41	96.87	91.42	43.48	99.62	6003.5
R1	6612.36	6584.3	97.1	92.05	48.86	99.576	6582.92
R2	6878.97	6836.27	96.94	91.59	43.61	99.379	6501.82
R3	6452.75	6417.84	98.1	94.18	48.42	99.459	6415.4
C1	6620.28	6590.18	97.16	92.17	48.61	99.545	6587.2
C2	6150.21	6133.86	97.66	93.18	50.19	99.734	6132.2
C3	6192.46	6170.67	97.08	91.91	46.38	99.648	6165.26
F Feces, R Rectum, C Cecum
Clean data (clean reads) were obtained by removing reads containing adapters, reads containing ploy-N, and low quality reads from raw data.
The Q20, Q30, and GC content of clean data were calculated. Q20 means sequencing error rate < 0.01 in clean data, Q30 means sequencing error rate <0.001.
Effective Percent=clean data/raw data.

## Sheet: Table S2
Supplement Table S2,percentage of contigs assigned in different Kindom(%).
Item	Samples
	F1	F2	F3	R1	R2	R3	C1	C2	C3
Bacteria	97.679	93.316	93.548	90.908	90.81	92.415	91.099	91.025	91.099
Viruses	0.015	0.115	0.149	0.054	0.142	0.232	0.062	0.134	0.245
Archaea	0	0.118	0.029	0.041	0.041	0.044	0.038	0.038	0.062
Eukaryota	0.004	0.008	0.008	0.005	0.01	0.004	0.004	0.007	0.006
Others	2.301	6.443	6.267	8.992	8.997	7.305	8.798	8.796	8.588
F Feces, R Rectum, C Cecum

## Sheet: Table S3
Supplement Table S3, relative abundance (%) of the predominant microbiota at the phylum level in different group
Phylum	Feces	Rectum	Cecum	P
				All*	F vs R**	F vs C	R vs C
Firmicutes	78.89	69.53	70.68	0.288	0.098	0.199	0.497
Bacteroidetes	4.81	13.58	13.26	0.113	0.051	0.101	0.503
Proteobacteria	3.77	2.41	1.66	0.301	0.354	0.348	0.05
Tenericutes	0.35	0.98	0.88	0.039	0.051	0.047	0.103
Candidatus Melainabacteria	0.2	0.07	0.07	0.67	0.354	0.348	0.35
Actinobacteria	0.07	0.19	0.22	0.039	0.051	0.047	0.101
Chlamydiae	0.13	0.06	0.05	0.066	0.049	0.047	0.503
Spirochaetes	0.09	0.09	0.09	0.733	0.354	0.348	0.497
Deferribacteres	0.02	0.06	0.02	0.837	0.345	0.504	0.503
Euryarchaeota	0.05	0.03	0.04	0.67	0.345	0.355	0.352
Values are mean in each groups, n=3.
*P<0.05 represented a significant difference, Kruskal Wallis test.
**P<0.05 represented a significant difference, Mann-Whitney test

## Sheet: Table S4
Supplement Table S4, relative abundance (%) of the predominant microbiota (top 10) at the genus level in different part of sampling
Family	Genus	Feces	Rectum	Cecum	P
					All*	F vs R**	F vs C	R vs C
Lactobacillaceae	Lactobacillus	52.7	7.3	0.35	0.027	0.05	0.047	0.049
Lachnospiraceae	Lachnoclostridium	2.8	7	8.25	0.051	0.048	0.047	0.199
Clostridiaceae	Clostridium	3.43	8.84	8.98	0.066	0.048	0.047	0.492
Bacteroidaceae	Bacteroides	1.31	4.85	4.64	0.193	0.099	0.101	0.508
Rikenellaceae	Alistipes	1.89	4.07	3.85	0.193	0.099	0.101	0.508
Ruminococcaceae	Pseudoflavonifractor	1.4	2.27	2.77	0.329	0.199	0.204	0.199
Campylobacteraceae	Campylobacter	1.07	0.07	0.03	0.079	0.101	0.047	0.203
Ruminococcaceae	Faecalibacterium	0.96	1.75	2.03	0.079	0.099	0.047	0.199
Ruminococcaceae	Flavonifractor	0.91	2	2.3	0.051	0.048	0.047	0.199
Helicobacteraceae	Helicobacter	1.09	0.18	0.05	0.43	0.349	0.348	0.098
Values are mean in each groups, n=3.
*P<0.05 represented a significant difference, Kruskal Wallis test.
**P<0.05 represented a significant difference, Mann-Whitney test

## Sheet: Table S5
Supplement Table S5, relative abundance (%) of microorganisms (LDA>4) clustered in genus level
Genus	Feces	Rectum	Cecum	P
				All*	F vs R**	F vs C	R vs C
Faecalibacterium	0.00956217	0.0174792	0.0203408	0.079	0.098	0.052	0.201
Anaerofilum	0.000600733	0.0012979	0.00149791	0.039	0.05	0.052	0.101
Merdibacter	0.00214728	0.00294874	0.00371707	0.301	0.496	0.207	0.101
Angelakisella	0.000406597	0.00104216	0.00121656	0.051	0.05	0.052	0.201
Lactobacillus	0.527042	0.0729686	0.00350159	0.027	0.049	0.048	0.05
Hungatella	0.000536709	0.00138604	0.00155738	0.051	0.05	0.052	0.201
Values are mean in each groups, n=3.
*P<0.05 represented a significant difference, Kruskal Wallis test.
**P<0.05 represented a significant difference, Mann-Whitney test

## Sheet: Table S6
Supplement Table S6, relative aboudance (%) of Antibiotic Resistance Gene in each sample
Sample	tetW/N/W	tet44	ErmB	APH3-IIIa	tetL	AAC6-Ie-APH2-Ia	lnuC	vatE	cat	ErmF	APH6-Ic	tet40	adeF	ANT6-Ib	tetQ	floR	cat-TC	ErmT	ErmG	oleB	others
F1	71.72	0.11	6.9	2.22	5.02	0.09	0.04	4.33	0.05	0.04	0	0.02	0.02	0.03	0.03	0.02	2.54	2.37	0.01	0.98	3.47
F2	27.57	5.8	10.18	7.43	5.42	2.5	2.65	2.55	2.54	0.86	0.01	1.4	1.39	1.09	0.79	0.93	1.52	1.3	0.92	1.53	21.64
F3	44.03	8.29	7.5	7.05	0.22	5.47	2.42	0.39	2.32	2.05	1	1.22	2.31	1.29	1.48	0.86	0.13	0.16	0.78	0.01	11.02
R1	28.74	11.86	6.57	9.49	0.04	3.5	5.2	0.04	2.84	3.47	0.05	2.03	3.08	2.4	2.93	2.49	0.03	0.02	1.17	0.04	13.99
R2	33.74	12.94	5.64	9.97	0.09	4.05	4.17	0.02	3.59	1.75	0.02	2.83	1.63	2.99	1.77	1.32	0.02	0.02	1.43	0.01	12.01
R3	38.61	11.01	7.44	8.44	0.11	4.84	2.55	0.12	2.65	2.45	1.75	1.78	2.1	1.6	1.93	1.09	0.06	0.12	1.13	0.01	10.19
C1	33.61	9.82	5.58	10.48	0.02	2.55	4.06	0.06	3.59	3.17	0.1	3.03	2.8	1.68	3.13	1.16	0	0.03	1.28	0.02	13.85
C2	34.04	13.85	6.05	10.24	0.04	4.13	3.68	0	3.73	1.36	0.02	3.21	1.4	2.95	1.6	1.08	0.01	0	1.55	0	11.05
C3	31.69	11.56	10.95	8.47	0	4.38	2.66	0.08	3.18	2.8	2.88	2.11	1.93	1.83	2.34	1.04	0.03	0.04	1.38	0	10.65
F Feces, R Rectum, C Cecum
